# Supplementary material for: Di-4-pyridylmethane­diol
Source: Acta Crystallogr Sect E Struct Rep Online. 2008 Jun 28;64(Pt 7):o1347. doi: 10.1107/S1600536808018588 (PMC2961832; doi:10.1107/S1600536808018588)
Supplement: Supplementary file 2 [file e-64-o1347-Isup2.hkl]

# 
# h,k,l, Fc-squared, Fo-squared, sigma(Fo-squared) and status flag 
# 
data_I
_shelx_title ' tet in P4(3)2(1)2' 
_shelx_refln_list_code          4 
_shelx_F_calc_maximum       91.69 
_exptl_crystal_F_000       424.00 
_reflns_d_resolution_high  0.8307 
 
loop_ 
 _symmetry_equiv_pos_as_xyz 
 'x, y, z' 
 '-x, -y, z+1/2' 
 '-y+1/2, x+1/2, z+3/4' 
 'y+1/2, -x+1/2, z+1/4' 
 '-x+1/2, y+1/2, -z+3/4' 
 'x+1/2, -y+1/2, -z+1/4' 
 'y, x, -z' 
 '-y, -x, -z+1/2' 
 
_cell_length_a     7.6130 
_cell_length_b     7.6130 
_cell_length_c    17.5864 
_cell_angle_alpha  90.000 
_cell_angle_beta   90.000 
_cell_angle_gamma  90.000 
 
_shelx_F_squared_multiplier     1.000 
 
loop_ 
 _refln_index_h 
 _refln_index_k 
 _refln_index_l 
 _refln_F_squared_calc 
 _refln_F_squared_meas 
 _refln_F_squared_sigma 
 _refln_observed_status 
   1   1   0        5.05        4.56      0.32 o 
   0   2   0      128.70      118.78      1.70 o 
   1   2   0      372.77      332.22      2.09 o 
   2   2   0       11.33       11.46      0.60 o 
   1   3   0      995.25     1034.56      6.10 o 
   2   3   0        3.15        3.28      0.36 o 
   3   3   0     1252.96     1281.44     10.33 o 
   0   4   0      496.28      534.43      5.57 o 
   1   4   0      292.59      281.08      2.59 o 
   2   4   0      481.40      516.76      3.82 o 
   3   4   0       52.98       52.27      1.80 o 
   4   4   0       17.33       19.58      1.82 o 
   1   5   0       45.17       43.25      1.19 o 
   2   5   0      165.68      155.38      2.66 o 
   3   5   0      423.53      416.07      5.15 o 
   4   5   0      416.24      422.15      5.43 o 
   5   5   0     1328.90     1355.93     20.93 o 
   0   6   0        7.75        6.48      1.27 o 
   1   6   0      288.83      294.99      4.13 o 
   2   6   0        0.00        0.63      0.83 o 
   3   6   0       46.86       41.01      2.09 o 
   4   6   0       44.59       47.30      2.36 o 
   5   6   0        2.70        0.89      1.43 o 
   6   6   0        5.17        2.56      3.45 o 
   1   7   0       29.95       27.14      1.69 o 
   2   7   0      100.00       93.61      2.86 o 
   3   7   0      189.74      198.31      4.72 o 
   4   7   0       11.55       13.23      1.97 o 
   5   7   0       24.91       23.47      3.01 o 
   0   8   0      152.28      144.67      5.28 o 
   1   8   0       51.29       53.05      2.64 o 
   2   8   0        0.39        3.31      1.69 o 
   3   8   0       63.33       54.04      3.88 o 
   4   8   0       38.48       40.50      4.50 o 
   1   9   0       30.90       38.12      4.35 o 
   0   1   1      523.85      528.92      2.83 o 
   1   1   1     1094.52     1052.95      4.97 o 
   0   2   1     8406.25     8068.45     40.56 o 
   1   2   1      727.52      684.28      2.70 o 
   2   2   1       11.49       10.19      0.41 o 
   0   3   1        0.48        0.01      0.27 o 
   1   3   1      608.77      623.07      2.83 o 
   2   3   1      703.52      698.83      3.05 o 
   3   3   1      554.04      552.38      3.80 o 
   0   4   1      419.37      437.13      3.42 o 
   1   4   1      957.57      958.41      4.11 o 
   2   4   1       41.56       45.25      0.69 o 
   3   4   1       62.32       61.64      1.22 o 
   4   4   1       10.35       10.96      1.05 o 
   0   5   1       89.91       86.70      1.41 o 
   1   5   1       94.17       87.60      1.17 o 
   2   5   1      112.78      110.95      1.60 o 
   3   5   1      397.70      394.47      3.34 o 
   4   5   1       29.12       28.73      1.08 o 
   5   5   1        0.15        0.84      1.06 o 
   0   6   1       16.21       13.52      1.04 o 
   1   6   1      134.81      130.40      1.87 o 
   2   6   1      101.94       99.39      1.74 o 
   3   6   1       88.38       85.14      1.95 o 
   4   6   1       49.35       51.15      1.78 o 
   5   6   1       70.34       73.40      2.37 o 
   6   6   1      420.74      457.64     10.12 o 
   0   7   1       53.71       37.58      2.07 o 
   1   7   1       43.66       47.29      1.54 o 
   2   7   1       19.18       21.00      1.44 o 
   3   7   1       24.37       19.61      1.37 o 
   4   7   1       16.46       15.40      1.43 o 
   5   7   1       91.86       97.41      3.44 o 
   0   8   1        0.34       -0.20      1.19 o 
   1   8   1       63.85       54.50      1.87 o 
   2   8   1       29.83       34.55      2.03 o 
   3   8   1        2.00        1.06      1.40 o 
   4   8   1        4.39        4.51      2.01 o 
   0   9   1       21.35       23.13      4.11 o 
   1   9   1       46.81       50.45      3.35 o 
   0   1   2     6676.10     6242.54     29.02 o 
   1   1   2     2480.34     2326.46     10.62 o 
   0   2   2     2135.69     1953.70      9.76 o 
   1   2   2      381.57      372.02      1.63 o 
   2   2   2      650.06      589.74      3.49 o 
   0   3   2     4704.98     4819.10     24.62 o 
   1   3   2      319.36      344.29      1.82 o 
   2   3   2      233.93      224.20      1.44 o 
   3   3   2       12.79       15.46      0.67 o 
   0   4   2       20.57       26.80      0.81 o 
   1   4   2      164.23      181.20      1.34 o 
   2   4   2        1.47        2.43      0.33 o 
   3   4   2      169.10      171.10      1.97 o 
   4   4   2       15.39       16.02      1.16 o 
   0   5   2        0.08        0.15      0.52 o 
   1   5   2      404.62      403.17      2.93 o 
   2   5   2      204.17      212.72      2.15 o 
   3   5   2       45.58       42.89      1.18 o 
   4   5   2      373.04      367.17      3.66 o 
   5   5   2      230.22      225.16      4.62 o 
   0   6   2       72.90       70.06      1.78 o 
   1   6   2       48.92       50.06      1.22 o 
   2   6   2       37.34       36.67      1.28 o 
   3   6   2        5.30        4.70      0.77 o 
   4   6   2      231.13      237.73      3.39 o 
   5   6   2      116.29      126.98      2.95 o 
   6   6   2       67.84       67.84      4.81 o 
   0   7   2       17.11       17.08      1.65 o 
   1   7   2       15.08       11.05      0.99 o 
   2   7   2       18.98       18.57      1.25 o 
   3   7   2       17.43       14.37      1.28 o 
   4   7   2        2.43        1.79      1.06 o 
   5   7   2       52.48       57.33      3.02 o 
   0   8   2       32.93       33.02      2.53 o 
   1   8   2       51.93       50.02      1.96 o 
   2   8   2       59.89       54.99      2.39 o 
   3   8   2      115.54      120.59      3.56 o 
   4   8   2       12.67       15.46      2.32 o 
   0   9   2       14.00       12.66      3.48 o 
   1   9   2       39.45       45.05      3.44 o 
   0   1   3     2329.80     2221.26     10.50 o 
   1   1   3     1058.46     1036.55      5.34 o 
   0   2   3      975.37      913.52      5.33 o 
   1   2   3     2220.93     2191.94      7.37 o 
   2   2   3      114.02      127.92      1.36 o 
   0   3   3     2078.27     2083.49     11.70 o 
   1   3   3      328.80      346.19      1.82 o 
   2   3   3     1205.83     1263.34      4.95 o 
   3   3   3      173.69      181.92      1.93 o 
   0   4   3        6.71        7.66      0.56 o 
   1   4   3      142.88      144.08      1.25 o 
   2   4   3      180.18      192.27      1.54 o 
   3   4   3      220.51      213.30      2.21 o 
   4   4   3       63.43       63.74      1.91 o 
   0   5   3       40.57       39.60      1.18 o 
   1   5   3       44.87       43.90      1.04 o 
   2   5   3       25.07       26.59      0.89 o 
   3   5   3       93.26       92.39      2.11 o 
   4   5   3      159.28      163.92      2.37 o 
   5   5   3       20.46       18.29      1.83 o 
   0   6   3       59.82       60.94      2.23 o 
   1   6   3      127.32      123.30      1.92 o 
   2   6   3       80.64       81.57      1.66 o 
   3   6   3      495.73      504.29      4.51 o 
   4   6   3       69.43       74.56      2.17 o 
   5   6   3      161.30      169.80      3.25 o 
   6   6   3      207.92      219.88      7.96 o 
   0   7   3        4.04        6.26      1.25 o 
   1   7   3       22.43       17.93      1.12 o 
   2   7   3       46.37       46.47      1.83 o 
   3   7   3       18.86       18.58      1.32 o 
   4   7   3       53.49       54.66      2.11 o 
   5   7   3        8.96        9.32      1.74 o 
   0   8   3        0.29        1.18      1.45 o 
   1   8   3       83.11       82.24      2.50 o 
   2   8   3       16.18       10.90      1.58 o 
   3   8   3       14.43       12.98      1.75 o 
   4   8   3       25.17       27.42      2.77 o 
   0   9   3        8.32       11.35      2.73 o 
   1   9   3        2.66        5.19      2.21 o 
   0   0   4     6470.78     6095.54     50.71 o 
   0   1   4     4500.58     4341.95     19.76 o 
   1   1   4      769.07      720.16      3.95 o 
   0   2   4      416.33      409.71      2.74 o 
   1   2   4      167.62      178.00      1.16 o 
   2   2   4      205.89      217.72      1.89 o 
   0   3   4     1202.89     1205.56      7.28 o 
   1   3   4       65.72       65.03      0.72 o 
   2   3   4      353.13      404.33      2.12 o 
   3   3   4       83.68       80.70      1.37 o 
   0   4   4       59.42       63.78      1.28 o 
   1   4   4      537.09      558.75      3.10 o 
   2   4   4       44.53       44.37      0.88 o 
   3   4   4      300.83      304.15      2.77 o 
   4   4   4       32.62       34.82      1.64 o 
   0   5   4      151.52      166.80      2.59 o 
   1   5   4      330.94      338.13      2.86 o 
   2   5   4      152.84      160.61      1.98 o 
   3   5   4       56.46       60.12      1.42 o 
   4   5   4      210.60      206.61      2.64 o 
   5   5   4      172.98      172.18      4.28 o 
   0   6   4      295.71      288.14      4.50 o 
   1   6   4      184.70      188.84      2.21 o 
   2   6   4       59.55       61.29      1.52 o 
   3   6   4      302.72      298.68      3.33 o 
   4   6   4       32.54       36.44      1.64 o 
   5   6   4       69.85       71.44      2.48 o 
   6   6   4        0.07        0.37      2.28 o 
   0   7   4      135.13      127.61      4.27 o 
   1   7   4        4.87        3.56      0.89 o 
   2   7   4       55.34       48.63      1.82 o 
   3   7   4       25.51       23.75      1.44 o 
   4   7   4       62.79       65.84      2.44 o 
   5   7   4       23.28       21.99      2.26 o 
   0   8   4       12.53       16.41      1.97 o 
   1   8   4       42.39       41.49      1.96 o 
   2   8   4       21.61       20.13      1.80 o 
   3   8   4       60.43       66.91      2.95 o 
   4   8   4       14.58       16.70      2.56 o 
   0   9   4      184.47      232.58      9.15 o 
   0   1   5      185.72      160.74      1.29 o 
   1   1   5        6.16        6.78      0.37 o 
   0   2   5      547.62      545.71      3.63 o 
   1   2   5        2.40        4.52      0.25 o 
   2   2   5       38.49       46.12      0.89 o 
   0   3   5     1562.43     1533.23      8.92 o 
   1   3   5      728.07      706.10      3.18 o 
   2   3   5      291.76      310.20      1.86 o 
   3   3   5      540.83      578.07      5.01 o 
   0   4   5      205.44      204.96      2.54 o 
   1   4   5      207.12      214.93      1.79 o 
   2   4   5      262.16      234.52      2.02 o 
   3   4   5       19.06       21.70      0.84 o 
   4   4   5      154.91      149.99      2.77 o 
   0   5   5       39.95       42.20      1.58 o 
   1   5   5      152.62      147.88      1.84 o 
   2   5   5       95.58       96.22      1.66 o 
   3   5   5      102.83      102.48      1.78 o 
   4   5   5       93.50       92.17      1.76 o 
   5   5   5      342.74      359.95      6.34 o 
   0   6   5        3.97        2.24      0.93 o 
   1   6   5      243.38      229.54      2.70 o 
   2   6   5      162.74      165.87      2.63 o 
   3   6   5       75.00       81.52      1.85 o 
   4   6   5       27.88       31.42      1.57 o 
   5   6   5       13.68       13.97      1.34 o 
   6   6   5       21.37       16.27      2.88 o 
   0   7   5       60.52       57.82      3.45 o 
   1   7   5       67.12       73.05      1.84 o 
   2   7   5        4.59        4.78      1.02 o 
   3   7   5        2.99        2.50      0.99 o 
   4   7   5       17.22       16.44      1.53 o 
   5   7   5       70.30       87.35      3.78 o 
   0   8   5      285.35      285.04      7.67 o 
   1   8   5        9.51        7.71      1.50 o 
   2   8   5        4.03        3.94      1.46 o 
   3   8   5       18.75       16.42      2.08 o 
   0   1   6      376.43      360.14      2.36 o 
   1   1   6     2011.19     2034.86     10.37 o 
   0   2   6        0.41        0.82      0.35 o 
   1   2   6     1031.09     1063.86      4.14 o 
   2   2   6     1060.50     1104.57      6.64 o 
   0   3   6        8.09        5.24      0.50 o 
   1   3   6      715.57      731.79      3.37 o 
   2   3   6      148.56      154.13      1.21 o 
   3   3   6       48.66       45.93      1.30 o 
   0   4   6      572.34      533.30      4.60 o 
   1   4   6        8.65        8.99      0.52 o 
   2   4   6      106.13      111.97      1.52 o 
   3   4   6       11.09       10.54      0.66 o 
   4   4   6       31.32       31.15      1.58 o 
   0   5   6       56.65       57.94      1.84 o 
   1   5   6      234.89      219.38      2.45 o 
   2   5   6      230.17      233.15      2.64 o 
   3   5   6      222.76      214.05      2.64 o 
   4   5   6       10.66       11.16      0.93 o 
   5   5   6       24.01       21.52      1.94 o 
   0   6   6      402.20      418.25      5.69 o 
   1   6   6      187.14      196.88      2.74 o 
   2   6   6      291.79      294.34      3.54 o 
   3   6   6      105.40       99.35      2.15 o 
   4   6   6      123.61      124.35      2.64 o 
   5   6   6       20.45       20.40      1.51 o 
   6   6   6        0.04       -0.85      2.33 o 
   0   7   6      141.38      140.29      4.06 o 
   1   7   6      129.90      124.96      2.73 o 
   2   7   6       17.49       10.89      1.32 o 
   3   7   6       11.15       11.08      1.38 o 
   4   7   6       84.53       90.18      3.25 o 
   5   7   6       36.87       36.19      2.84 o 
   0   8   6       49.92       46.02      4.28 o 
   1   8   6        9.93        9.18      1.54 o 
   2   8   6       38.73       40.78      2.68 o 
   3   8   6       15.46       15.22      2.51 o 
   0   1   7      887.88      848.32      4.92 o 
   1   1   7       17.80       18.38      0.62 o 
   0   2   7      974.20      991.79      5.87 o 
   1   2   7      588.73      597.70      2.81 o 
   2   2   7      488.87      571.23      4.23 o 
   0   3   7        9.77       10.75      0.61 o 
   1   3   7     1030.20     1052.87      4.71 o 
   2   3   7       58.62       52.92      0.83 o 
   3   3   7      998.59     1001.47      7.92 o 
   0   4   7       80.73       74.69      1.81 o 
   1   4   7      279.35      282.79      2.47 o 
   2   4   7       86.32       86.64      1.51 o 
   3   4   7      129.65      128.16      1.71 o 
   4   4   7      218.44      197.69      3.48 o 
   0   5   7       40.85       39.48      1.70 o 
   1   5   7      596.70      571.35      4.27 o 
   2   5   7       58.31       61.22      1.42 o 
   3   5   7      114.16      111.22      1.92 o 
   4   5   7      132.12      134.99      2.29 o 
   5   5   7      126.39      117.16      3.53 o 
   0   6   7     1432.47     1476.96     13.89 o 
   1   6   7       24.54       21.88      1.11 o 
   2   6   7      230.44      233.23      3.39 o 
   3   6   7       16.68       15.35      1.17 o 
   4   6   7        4.75        5.26      1.09 o 
   5   6   7       15.14        9.94      1.39 o 
   6   6   7        0.22       -2.46      2.46 o 
   0   7   7        0.37       -0.62      1.48 o 
   1   7   7        8.48        8.08      1.17 o 
   2   7   7       28.62       22.17      1.67 o 
   3   7   7       24.15       20.43      1.61 o 
   4   7   7       40.09       43.19      2.41 o 
   5   7   7       10.44       16.20      2.38 o 
   0   8   7       87.96       83.18      5.91 o 
   1   8   7       50.57       54.89      2.70 o 
   2   8   7       29.31       32.02      2.47 o 
   3   8   7       30.63       24.02      2.69 o 
   0   0   8      641.41      615.34     10.64 o 
   0   1   8      264.67      267.29      2.43 o 
   1   1   8      107.81      134.44      1.57 o 
   0   2   8        2.87        2.36      0.39 o 
   1   2   8      671.36      695.55      3.36 o 
   2   2   8       86.37      108.34      1.61 o 
   0   3   8        2.04        0.63      0.45 o 
   1   3   8      343.96      346.76      2.27 o 
   2   3   8      262.77      269.05      2.17 o 
   3   3   8      171.88      164.58      2.51 o 
   0   4   8       11.73       12.67      0.93 o 
   1   4   8      168.77      172.83      1.97 o 
   2   4   8       49.66       50.97      1.23 o 
   3   4   8       60.85       59.29      1.31 o 
   4   4   8        0.48        2.15      0.91 o 
   0   5   8        0.21        0.00      0.84 o 
   1   5   8      158.78      158.25      2.21 o 
   2   5   8      523.47      523.43      4.84 o 
   3   5   8      156.61      160.84      2.37 o 
   4   5   8       33.72       31.67      1.41 o 
   5   5   8        8.42        8.77      1.63 o 
   0   6   8      577.01      592.92      7.34 o 
   1   6   8       73.79       72.23      1.88 o 
   2   6   8      110.78      113.81      2.53 o 
   3   6   8      102.78       95.29      2.28 o 
   4   6   8      129.50      121.45      2.71 o 
   5   6   8       62.72       63.63      2.64 o 
   6   6   8        5.37        6.34      3.55 o 
   0   7   8       21.17       21.70      3.00 o 
   1   7   8      172.72      181.82      3.59 o 
   2   7   8       95.15       93.62      3.11 o 
   3   7   8       38.79       35.54      1.96 o 
   4   7   8        2.30        2.09      1.59 o 
   0   8   8      153.18      158.02      8.04 o 
   1   8   8       27.78       29.86      3.03 o 
   2   8   8        8.38        8.53      1.99 o 
   0   1   9        0.06        0.36      0.35 o 
   1   1   9      308.77      301.81      2.63 o 
   0   2   9        2.03        0.59      0.37 o 
   1   2   9       86.90       90.98      1.22 o 
   2   2   9      115.47      114.70      1.89 o 
   0   3   9      527.86      557.60      4.89 o 
   1   3   9      204.39      234.81      2.04 o 
   2   3   9      406.86      416.56      3.12 o 
   3   3   9       20.93       23.62      1.23 o 
   0   4   9      273.78      282.47      3.85 o 
   1   4   9      212.60      210.05      2.28 o 
   2   4   9       12.19       12.36      0.78 o 
   3   4   9       26.59       22.40      0.91 o 
   4   4   9       35.45       31.95      2.00 o 
   0   5   9      824.51      814.07      8.30 o 
   1   5   9      229.19      236.03      2.96 o 
   2   5   9      488.09      482.89      4.65 o 
   3   5   9       54.67       53.89      1.53 o 
   4   5   9      163.89      159.27      2.92 o 
   5   5   9       75.79       80.83      3.60 o 
   0   6   9       36.89       35.22      2.39 o 
   1   6   9       29.70       34.15      1.70 o 
   2   6   9       85.18       81.05      2.21 o 
   3   6   9       12.52       12.22      1.14 o 
   4   6   9       27.06       29.52      1.68 o 
   5   6   9       11.67       10.91      1.73 o 
   0   7   9       97.45       88.74      5.08 o 
   1   7   9        5.00        5.52      1.37 o 
   2   7   9        9.47        7.97      1.36 o 
   3   7   9       16.37       15.36      1.76 o 
   4   7   9       32.78       34.11      2.91 o 
   0   8   9       67.42       88.99      7.58 o 
   1   8   9       51.40       62.79      3.58 o 
   2   8   9       11.76        6.61      2.46 o 
   0   1  10       77.85       88.41      1.46 o 
   1   1  10      276.76      308.79      2.93 o 
   0   2  10      161.14      174.39      2.36 o 
   1   2  10       53.69       64.20      1.02 o 
   2   2  10       43.16       46.45      1.37 o 
   0   3  10      878.48      871.37      7.77 o 
   1   3  10      130.75      128.80      1.65 o 
   2   3  10        7.32        5.86      0.56 o 
   3   3  10       62.40       67.28      1.97 o 
   0   4  10        4.65        2.64      0.77 o 
   1   4  10      420.39      408.71      3.54 o 
   2   4  10       34.36       33.83      1.22 o 
   3   4  10       42.50       40.03      1.33 o 
   4   4  10        2.87        0.80      0.99 o 
   0   5  10      355.61      358.69      6.55 o 
   1   5  10      156.72      170.38      2.72 o 
   2   5  10      116.75      114.07      2.07 o 
   3   5  10       76.27       73.60      2.04 o 
   4   5  10        7.32        6.70      1.06 o 
   5   5  10        0.87        0.82      1.52 o 
   0   6  10      114.59      112.34      3.40 o 
   1   6  10      163.75      159.38      3.26 o 
   2   6  10      198.53      190.79      4.11 o 
   3   6  10       55.27       51.23      2.02 o 
   4   6  10       17.79       16.37      1.61 o 
   5   6  10       28.85       32.44      3.19 o 
   0   7  10       53.46       50.39      4.01 o 
   1   7  10       61.79       55.90      2.73 o 
   2   7  10      155.61      169.67      3.66 o 
   3   7  10        0.07        0.34      1.50 o 
   4   7  10       73.08       68.84      5.30 o 
   0   8  10       14.32       28.91      5.45 o 
   1   8  10       25.33       23.69      2.66 o 
   0   1  11      333.18      365.10      3.85 o 
   1   1  11      249.55      254.01      3.00 o 
   0   2  11        0.02       -0.17      0.56 o 
   1   2  11      225.65      232.63      2.24 o 
   2   2  11       25.26       27.36      1.24 o 
   0   3  11       45.83       47.39      1.74 o 
   1   3  11        2.22        1.31      0.47 o 
   2   3  11       41.96       47.83      1.15 o 
   3   3  11       22.52       22.82      1.46 o 
   0   4  11        3.87        5.03      0.93 o 
   1   4  11      528.44      523.59      4.50 o 
   2   4  11       68.52       69.79      1.74 o 
   3   4  11       59.76       54.84      1.63 o 
   4   4  11       10.80        7.48      1.33 o 
   0   5  11       40.03       45.09      2.43 o 
   1   5  11      360.37      368.67      4.29 o 
   2   5  11       25.08       21.88      1.28 o 
   3   5  11       25.08       24.17      1.45 o 
   4   5  11       72.49       74.14      2.37 o 
   5   5  11       13.32       12.14      2.60 o 
   0   6  11      150.17      144.51      4.31 o 
   1   6  11      263.05      254.31      4.24 o 
   2   6  11        1.42        0.76      1.01 o 
   3   6  11       87.20       90.07      2.62 o 
   4   6  11        7.02        6.68      1.67 o 
   5   6  11       12.02       10.90      2.80 o 
   0   7  11       60.42       65.58      3.90 o 
   1   7  11        0.31        0.70      1.31 o 
   2   7  11        7.36        6.65      1.50 o 
   3   7  11        5.77        7.65      2.26 o 
   0   0  12      578.16      609.74     12.56 o 
   0   1  12      102.00      103.17      2.17 o 
   1   1  12      180.20      180.90      2.97 o 
   0   2  12       34.45       31.51      1.46 o 
   1   2  12       65.23       64.32      1.30 o 
   2   2  12      133.22      129.21      2.71 o 
   0   3  12       14.00       13.78      1.04 o 
   1   3  12      105.64      104.86      1.76 o 
   2   3  12       14.27       16.33      0.95 o 
   3   3  12       51.49       45.01      2.13 o 
   0   4  12       15.14       13.29      1.32 o 
   1   4  12       31.49       30.49      1.38 o 
   2   4  12       17.50       17.49      1.13 o 
   3   4  12       44.96       45.84      1.77 o 
   4   4  12       39.20       37.19      2.76 o 
   0   5  12        0.14        0.74      0.97 o 
   1   5  12      109.59      102.44      2.31 o 
   2   5  12       36.41       32.40      1.67 o 
   3   5  12       42.15       34.68      1.77 o 
   4   5  12       41.01       33.66      1.99 o 
   5   5  12       67.54       70.64      7.04 o 
   0   6  12       22.42       26.20      2.51 o 
   1   6  12        6.64        4.11      1.17 o 
   2   6  12        5.20        4.79      1.14 o 
   3   6  12       32.02       25.81      2.01 o 
   4   6  12       13.22       11.12      2.37 o 
   0   7  12        6.13        5.43      2.21 o 
   1   7  12       75.38       68.85      3.47 o 
   2   7  12       22.68       17.02      2.32 o 
   0   1  13       35.21       34.35      1.54 o 
   1   1  13      368.89      346.23      4.52 o 
   0   2  13      134.07      130.83      2.80 o 
   1   2  13      124.61      125.96      1.95 o 
   2   2  13       46.27       38.93      1.91 o 
   0   3  13       21.26       18.50      1.36 o 
   1   3  13      189.94      181.55      2.48 o 
   2   3  13       12.77       11.07      0.98 o 
   3   3  13       62.53       62.97      2.54 o 
   0   4  13      225.44      228.65      4.24 o 
   1   4  13       98.61       98.56      2.14 o 
   2   4  13      381.17      369.31      5.12 o 
   3   4  13       31.71       30.49      1.76 o 
   4   4  13       61.58       61.00      3.70 o 
   0   5  13       61.62       68.48      2.92 o 
   1   5  13      156.29      154.27      3.58 o 
   2   5  13       56.37       60.00      2.30 o 
   3   5  13        4.93        1.63      1.18 o 
   4   5  13        3.36        2.52      1.64 o 
   5   5  13        6.55        6.68      4.64 o 
   0   6  13        0.87        0.41      1.45 o 
   1   6  13       24.90       28.44      1.81 o 
   2   6  13       85.64       85.54      3.61 o 
   3   6  13       20.74       19.78      2.50 o 
   4   6  13        6.13       10.45      3.24 o 
   0   7  13        0.00        0.03      2.12 o 
   1   7  13       39.89       43.13      3.31 o 
   0   1  14      251.34      263.69      4.00 o 
   1   1  14      163.85      154.84      3.06 o 
   0   2  14      327.51      318.46      5.18 o 
   1   2  14       17.84       16.12      1.02 o 
   2   2  14      222.28      221.96      4.54 o 
   0   3  14       21.60       18.86      1.53 o 
   1   3  14       74.82       73.28      1.74 o 
   2   3  14       45.19       41.31      1.69 o 
   3   3  14      186.72      178.57      6.17 o 
   0   4  14      279.74      292.74      5.55 o 
   1   4  14       99.69       97.14      2.45 o 
   2   4  14       31.06       27.69      1.73 o 
   3   4  14      112.71      122.72      3.26 o 
   4   4  14        5.11        4.74      2.00 o 
   0   5  14        5.67        3.58      1.81 o 
   1   5  14       58.02       60.23      2.55 o 
   2   5  14       62.71       59.62      2.57 o 
   3   5  14       31.86       40.17      2.53 o 
   4   5  14        4.61        2.04      2.24 o 
   0   6  14        1.14        1.89      1.85 o 
   1   6  14        1.81        1.96      1.32 o 
   2   6  14       11.72       13.64      2.22 o 
   3   6  14        9.32       14.06      3.08 o 
   0   1  15       88.75       82.90      2.47 o 
   1   1  15       29.08       29.60      1.77 o 
   0   2  15       37.43       35.08      1.97 o 
   1   2  15      330.32      326.86      3.68 o 
   2   2  15        7.11        4.65      1.52 o 
   0   3  15       72.79       68.68      2.60 o 
   1   3  15      138.09      140.96      2.68 o 
   2   3  15      109.73      118.09      2.99 o 
   3   3  15       10.65        4.90      1.87 o 
   0   4  15       31.05       33.53      2.55 o 
   1   4  15      139.50      140.67      3.15 o 
   2   4  15       20.47       16.54      1.59 o 
   3   4  15       53.53       58.05      2.77 o 
   4   4  15      205.11      200.45      8.42 o 
   0   5  15       40.82       46.58      3.55 o 
   1   5  15        9.72        7.84      1.46 o 
   2   5  15       20.19       17.53      1.93 o 
   3   5  15       25.86       18.56      2.48 o 
   4   5  15       45.97       45.98      4.74 o 
   0   6  15       11.27       10.82      4.11 o 
   1   6  15        5.49        4.03      2.59 o 
   2   6  15        5.68        6.90      2.68 o 
   0   0  16       43.63       40.01      4.35 o 
   0   1  16       51.02       53.26      2.33 o 
   1   1  16       82.05       86.79      2.85 o 
   0   2  16       16.47       16.20      1.73 o 
   1   2  16      301.64      301.31      4.09 o 
   2   2  16       18.06       14.20      2.02 o 
   0   3  16      140.51      144.57      4.21 o 
   1   3  16       27.29       25.37      1.71 o 
   2   3  16       23.84       17.71      1.76 o 
   3   3  16       13.75       12.39      2.36 o 
   0   4  16      116.49      112.64      4.47 o 
   1   4  16        0.47        0.55      1.21 o 
   2   4  16       67.42       77.64      2.94 o 
   3   4  16       76.34       77.80      3.96 o 
   4   4  16       21.31       21.35      5.09 o 
   0   5  16       18.74       23.46      3.84 o 
   1   5  16       45.21       44.99      3.86 o 
   2   5  16       40.89       45.31      3.70 o 
   3   5  16        1.32        1.70      2.43 o 
   0   6  16        0.01       -2.87      4.54 o 
   0   1  17      175.93      182.44      4.56 o 
   1   1  17      282.67      315.40      6.33 o 
   0   2  17      192.98      205.62      6.99 o 
   1   2  17       70.30       66.87      2.79 o 
   2   2  17        0.00        0.42      1.69 o 
   0   3  17        0.20       -0.69      1.53 o 
   1   3  17       31.34       31.14      2.07 o 
   2   3  17       62.75       52.58      2.69 o 
   3   3  17        1.77        2.25      2.60 o 
   0   4  17       20.94       11.94      3.41 o 
   1   4  17        0.18        0.43      1.42 o 
   2   4  17       77.49       74.06      4.03 o 
   3   4  17       96.15       97.72      5.82 o 
   0   5  17        8.86        4.40      3.58 o 
   1   5  17        3.31       -0.62      2.06 o 
   2   5  17       20.76       20.25      3.05 o 
   0   1  18       10.00        6.55      1.87 o 
   1   1  18      114.50      122.51      4.77 o 
   0   2  18       78.33       85.07      4.00 o 
   1   2  18       94.48      102.65      3.17 o 
   2   2  18      149.94      150.71      5.65 o 
   0   3  18       23.26       19.93      3.23 o 
   1   3  18        7.48        8.71      1.75 o 
   2   3  18        1.82        0.24      1.74 o 
   3   3  18       88.41       86.35      6.87 o 
   0   4  18        4.78        8.77      4.05 o 
   1   4  18       12.43       13.72      2.51 o 
   2   4  18        5.11        1.19      2.42 o 
   0   1  19        8.12        6.86      2.08 o 
   1   1  19        1.91        3.37      2.25 o 
   0   2  19        0.69        0.59      2.13 o 
   1   2  19       77.24       75.44      3.55 o 
   2   2  19       97.90      106.36      6.22 o 
   0   3  19        0.21       -0.34      2.36 o 
   1   3  19       12.69       12.53      2.15 o 
   2   3  19       18.31       21.44      3.02 o 
   0   4  19       15.02       14.64      5.03 o 
   0   0  20        7.18        9.14      5.55 o 
   0   1  20       37.77       34.52      4.08 o 
   1   1  20       73.45       83.51      6.10 o 
   0   2  20      111.29      116.11      7.40 o 
   1   2  20       23.43       15.09      2.64 o 
   2   2  20        0.30        3.31      3.07 o 
   0   3  20        0.52        0.25      5.90 o 
   0   1  21        0.52        3.41      6.32 o 
                                                 
